# Supplementary material for: Convalescent Adaptive Immunity Is Highly Heterogenous after SARS-CoV-2 Infection
Source: J Clin Med. 2023 Nov 16;12(22):7136. doi: 10.3390/jcm12227136 (PMC10672050; doi:10.3390/jcm12227136)
Supplement: Supplementary file 1 [file jcm-12-07136-s001.zip]

Archive with 1 entries (1 files):
- jcm-2661764-supplementary.pdf
